# Supplementary material for: Pseudo‐Observation Approach for Length‐Biased Cox Proportional Hazards Model
Source: Biom J. 2025 Oct 30;67(6):e70094. doi: 10.1002/bimj.70094 (PMC12576048; doi:10.1002/bimj.70094)
Supplement: Supplementary file 1 — Supporting Information [file BIMJ-67-e70094-s001.zip]

Archive with 53 entries (46 files):
- code review round 2/case_study/
- code review round 2/case_study/code.R
- code review round 2/case_study/Table5.csv
- code review round 2/README.txt
- code review round 2/results/
- code review round 2/results/Fig1.png
- code review round 2/results/Fig2.png
- code review round 2/results/Fig3.png
- code review round 2/results/Figure1.R
- code review round 2/results/Figure2.R
- code review round 2/results/Figure3.R
- code review round 2/results/scen1_balance/
- code review round 2/results/scen1_balance/results_n100.Rdata
- code review round 2/results/scen1_balance/results_n1000.Rdata
- code review round 2/results/scen1_balance/results_n250.Rdata
- code review round 2/results/scen1_balance/results_n50.Rdata
- code review round 2/results/scen1_balance/results_n500.Rdata
- code review round 2/results/scen1_balance/Table1.csv
- code review round 2/results/scen2_balance/
- code review round 2/results/scen2_balance/results_n100.Rdata
- code review round 2/results/scen2_balance/results_n1000.Rdata
- code review round 2/results/scen2_balance/results_n250.Rdata
- code review round 2/results/scen2_balance/results_n50.Rdata
- code review round 2/results/scen2_balance/results_n500.Rdata
- code review round 2/results/scen2_balance/Table2.csv
- code review round 2/results/scen3_balance/
- code review round 2/results/scen3_balance/results_n100.Rdata
- code review round 2/results/scen3_balance/results_n1000.Rdata
- code review round 2/results/scen3_balance/results_n250.Rdata
- code review round 2/results/scen3_balance/results_n50.Rdata
- code review round 2/results/scen3_balance/results_n500.Rdata
- code review round 2/results/scen3_balance/Table3.csv
- code review round 2/results/Surv_estimate.csv
- code review round 2/results/Table 1.R
- code review round 2/results/Table 2.R
- code review round 2/results/Table 3.R
- code review round 2/results/Table 4 - Surv_estimate.R
- code review round 2/simulation/
- code review round 2/simulation/code_sim_for_scenario 1.R
- code review round 2/simulation/code_sim_for_scenario 2.R
- code review round 2/simulation/code_sim_for_scenario 3.R
- code review round 2/simulation/intermediate_simulation/
- code review round 2/simulation/intermediate_simulation/code_sim_for_scenario 1.R
- code review round 2/simulation/intermediate_simulation/Fig1.png
- code review round 2/simulation/intermediate_simulation/Figure1.R
- code review round 2/simulation/intermediate_simulation/results_n100.Rdata
- code review round 2/simulation/intermediate_simulation/results_n1000.Rdata
- code review round 2/simulation/intermediate_simulation/results_n250.Rdata
- code review round 2/simulation/intermediate_simulation/results_n50.Rdata
- code review round 2/simulation/intermediate_simulation/results_n500.Rdata
- code review round 2/simulation/intermediate_simulation/Table 1.R
- code review round 2/simulation/intermediate_simulation/Table1.csv
- code review round 2/simulation/myfunctions.R
