# Supplementary material for: Pseudo‐Observation Approach for Length‐Biased Cox Proportional Hazards Model
Source: Biom J. 2025 Oct 30;67(6):e70094. doi: 10.1002/bimj.70094 (PMC12576048; doi:10.1002/bimj.70094)
Supplement: Supplementary file 1 — Supporting Information [file BIMJ-67-e70094-s001.zip › code review round 2/case_study/code.R]

# Data Analysis Cox Proportional hazard model based on the Channing House data (Hyde, 1980)

library(CoxPhLb)
library(plac)                   ## for sim.ltrc
library(rms)                    ## for datadist
library(prodlim)                ## for prodlim
library(tidyr)
library(geepack)
library(dplyr)
library(KMsurv)
library(readr)

source("./supplementary/simulation/myfunctions.R")
directory_path <- "./supplementary/case_study"
file_name <- "Table5.csv"
path <- file.path(directory_path, file_name)

## load Data
data("channing", package = "KMsurv")

## Death status (1=dead, 0=alive)
## Gender (1=male, 2=female)

dat2 <- as.data.frame(cbind(ageentry = channing$ageentry/12, age = channing$age/12,
                            death = channing$death, gender = channing$gender))

## focused on individuals aged 65 years or older

dat2 <- dat2[dat2$ageentry >= 65,]

data <- dat2 %>% mutate(
        id = 1:n(),
        x1 = gender,
        A = (ageentry - 65),
        Vtilde = (age - ageentry),
        y  = A + Vtilde,
        cstatus = death
)

## stationary test
station.test(data$A, data$Vtilde,data$cstatus)

## censoring rate
1-mean(data$cstatus)

##  model times 
deathtimes <- sort( subset( data, cstatus== 1)$y)
timepoints <- deathtimes[ quantile( 1:length(deathtimes), p = seq(0.1,0.9,length.out = 9) )]

modelref <- paste(timepoints[1])


dataPseudo <- getPseudoObs(data, times = timepoints, modelref, dep_censoring = FALSE)

geefit_LT <- dataPseudo %>%
        geese(1 - pseudo ~ factor(time) + x1, data = ., family = gaussian,
              scale.fix = TRUE, mean.link = "cloglog", corstr = "independence", maxit = 200)

geefit_V <- dataPseudo %>%
        geese(1 - pseudo_V ~ factor(time) + x1, data = ., family = gaussian,
              scale.fix = TRUE, mean.link = "cloglog", corstr = "independence", maxit = 200)

geefit_W <- dataPseudo %>%
        geese(1 - pseudo_W ~ factor(time) + x1, data = ., family = gaussian,
              scale.fix = TRUE, mean.link = "cloglog", corstr = "independence", maxit = 200)

CoxLbfit = coxphlb(Surv(A, y, cstatus) ~ x1, data = data, method = 'EE' )


cpdata <- data.frame(cbind(
        A       = c(data$A, (data$y-data$A)[data$cstatus == 1]),
        y       = c(data$y,  data$y[data$cstatus == 1]),
        cstatus = c(data$cstatus,  data$cstatus[data$cstatus == 1]),
        x1      = c(data$x1, data$x1[data$cstatus == 1])
))

Coxfit_cp <- coxph(Surv(time = A, time2 = y, event = cstatus ) ~ x1,
                    data = cpdata, method = "breslow", x = TRUE, y = TRUE)

#---------------------------------
l = length(timepoints)+1

Table5 = tibble(
        Method = c("LTRC PO", "Vardi PO", "Wang PO")
) %>%
        mutate( Coef = c (geefit_LT$beta[l],
                geefit_V$beta[l],
                geefit_W$beta[l]),
                exp = exp(Coef),
                SE = c(sqrt(geefit_LT$vbeta[l, l]),
                sqrt(geefit_V$vbeta[l, l]),
                sqrt(geefit_W$vbeta[l, l])),
                p = c(summary(geefit_LT)$mean$p[l],
                summary(geefit_V)$mean$p[l],
                summary(geefit_W)$mean$p[l]),
                lower = Coef - qnorm(1-0.05/2) * SE,
                upper = Coef + qnorm(1-0.05/2) * SE
                )

Table5

write_csv(Table5, path)
