# Supplementary material for: Pseudo‐Observation Approach for Length‐Biased Cox Proportional Hazards Model
Source: Biom J. 2025 Oct 30;67(6):e70094. doi: 10.1002/bimj.70094 (PMC12576048; doi:10.1002/bimj.70094)
Supplement: Supplementary file 1 — Supporting Information [file BIMJ-67-e70094-s001.zip › code review round 2/case_study/Table5.csv]

Method	Coef	exp	SE	p	lower	upper
LTRC PO	-0.29555769811852445	0.7441164793636605	0.2329329489418362	0.20449345655810713	-0.7520978888572305	0.16098249262018166
Vardi PO	-0.09481646626010619	0.9095398504007367	0.19944368325379663	0.634498538486941	-0.4857189023815618	0.2960859698613494
Wang PO	-0.18371254522160238	0.832174982123627	0.2034973889469067	0.36664482662446607	-0.5825600985054787	0.21513500806227395
