# Supplementary material for: Pseudo‐Observation Approach for Length‐Biased Cox Proportional Hazards Model
Source: Biom J. 2025 Oct 30;67(6):e70094. doi: 10.1002/bimj.70094 (PMC12576048; doi:10.1002/bimj.70094)
Supplement: Supplementary file 1 — Supporting Information [file BIMJ-67-e70094-s001.zip › code review round 2/results/Figure2.R]

library(tidyr)
library(dplyr)
library(readr)
library(ggplot2)
library(ggpubr)
# -------------------------------------------------------------------------
## load the saved output for creating Figure 2

source("./supplementary/simulation/myfunctions.R")
directory_path <- "./supplementary/results/scen2_balance"

load(file.path(directory_path, "results_n50.Rdata"))
load(file.path(directory_path, "results_n100.Rdata"))
load(file.path(directory_path, "results_n250.Rdata"))
load(file.path(directory_path, "results_n500.Rdata"))
load(file.path(directory_path, "results_n1000.Rdata"))

results_matrix <- bind_rows(results_n50, results_n100, results_n250, 
                            results_n500, results_n1000)

resBias_N1 <-  Bias(results_matrix)

result = resBias_N1 %>%
  mutate(RMSE = sqrt(as.numeric(bias)^2 + as.numeric(SE_emp)^2)) %>%
  select(key, cov, n, cen, bias, RMSE)

p1 = result %>%
  mutate(cov = factor(cov, levels=c("x1", "x2"), labels = c("beta1","beta2")),
         cen = factor(cen, c(0.10, 0.25, 0.5),labels=c("10%","25%","50%")),
         n=factor(n),
         key = factor(key, levels=c("Pseudo_LT", "Pseudo_V", "Pseudo_W", "estCoxLB", "estCox_cp"),
                      labels=c("LTRC PO", "Vardi PO","Wang PO", "QS Cox", "HQ Cox")))%>%
  filter(cov == "beta1")%>%
  ggplot(aes(x = n, y = RMSE, group = key, color = key))+
  facet_wrap(~cen, dir='v')+
  geom_line(aes(linetype = key, color = key))+
  geom_point(aes(shape = key))+
  theme_bw()+
  theme(legend.position = "none")

p2 = result %>%
  mutate(cov = factor(cov, levels=c("x1", "x2"), labels = c("beta1","beta2")),
         cen = factor(cen, c(0.10, 0.25, 0.5),labels=c("10%","25%","50%")),
         n=factor(n),
         key = factor(key, levels=c("Pseudo_LT", "Pseudo_V", "Pseudo_W", "estCoxLB", "estCox_cp"),
                      labels=c("LTRC PO", "Vardi PO","Wang PO", "QS Cox", "HQ Cox")))%>%
  filter(cov == "beta2")%>%
  ggplot(aes(x = n, y = RMSE, group = key, color = key))+
  facet_wrap(~cen, dir='v')+
  geom_line(aes(linetype = key, color = key))+
  geom_point(aes(shape = key))+
  theme_bw()+
  theme(legend.position = "none")
p1
p2


combined_plot2 <- ggarrange(
  p1, p2, # list of plots
  labels = "AUTO", # labels
  common.legend = TRUE, # COMMON LEGEND
  legend = "bottom", # legend position
  align = "hv", # Align them both, horizontal and vertical
  nrow = 1 # number of rows
)

ggsave("./supplementary/results/Fig2.png", plot = combined_plot2, width = 8, height = 6)
