# Supplementary material for: Pseudo‐Observation Approach for Length‐Biased Cox Proportional Hazards Model
Source: Biom J. 2025 Oct 30;67(6):e70094. doi: 10.1002/bimj.70094 (PMC12576048; doi:10.1002/bimj.70094)
Supplement: Supplementary file 1 — Supporting Information [file BIMJ-67-e70094-s001.zip › code review round 2/results/scen1_balance/Table1.csv]

n	cen	Methods	bias_x1	SE_emp_x1	RMSE_x1	CP_x1	bias_x2	SE_emp_x2	RMSE_x2	CP_x2
250	0.1	LTRC PO	-0.0267	0.2510	0.2524161048744711	0.9516	0.0415	0.2125	0.21651443369900308	0.9433
250	0.1	Vardi PO	-0.0241	0.1826	0.1841835226072083	0.9544	0.0437	0.1248	0.13222983778255193	0.9123
250	0.1	Wang PO	-0.0298	0.1928	0.19508941539714553	0.9487	0.0434	0.1370	0.1437099857351604	0.9215
250	0.1	QS Cox	0.0166	0.1168	0.1179737258884367	0.9835	-0.0045	0.0885	0.08861433292645157	0.9855
250	0.1	HQ Cox	0.0068	0.1125	0.11270532374293595	0.9305	-0.0014	0.0826	0.08261186355481881	0.9530
250	0.25	LTRC PO	-0.0262	0.2538	0.2551487409335974	0.9531	0.0399	0.2116	0.21532898086416516	0.9438
250	0.25	Vardi PO	-0.0232	0.1850	0.18644902788698042	0.9533	0.0430	0.1273	0.13436625320369694	0.9082
250	0.25	Wang PO	-0.0280	0.1998	0.20175242253811973	0.9452	0.0419	0.1413	0.14738147780504848	0.9273
250	0.25	QS Cox	0.0151	0.1382	0.1390224801965495	0.9720	-0.0043	0.1095	0.10958439669953017	0.9760
250	0.25	HQ Cox	0.0065	0.1209	0.12107460509950053	0.9335	-0.0018	0.0899	0.0899180182165955	0.9530
250	0.5	LTRC PO	-0.0226	0.2685	0.26944945722713937	0.9560	0.0376	0.2090	0.21235526835941698	0.9416
250	0.5	Vardi PO	-0.0214	0.1927	0.19388463064410238	0.9533	0.0426	0.1331	0.13975110017456033	0.9168
250	0.5	Wang PO	-0.0262	0.2066	0.20825465180878916	0.9538	0.0420	0.1527	0.15837073593312623	0.9291
250	0.5	QS Cox	0.0108	0.1860	0.18631328455051185	0.9570	3e-04	0.1522	0.15220029566331336	0.9430
250	0.5	HQ Cox	0.0059	0.1449	0.1450200675768702	0.9325	-7e-04	0.1140	0.11400214910254983	0.9340
500	0.1	LTRC PO	-0.0324	0.1810	0.18387702412210177	0.9635	0.0457	0.1340	0.14157856476176045	0.9271
500	0.1	Vardi PO	-0.0330	0.1238	0.12812275363884434	0.9570	0.0483	0.0889	0.10117361316074464	0.9033
500	0.1	Wang PO	-0.0337	0.1419	0.14584683746999796	0.9605	0.0458	0.1549	0.16152909954556177	0.8997
500	0.1	QS Cox	0.0080	0.0791	0.07950352193456589	0.9895	-0.0010	0.0625	0.06250799948806553	0.9895
500	0.1	HQ Cox	3e-04	0.0761	0.07610059132490364	0.9450	5e-04	0.0583	0.05830214404290806	0.9560
500	0.25	LTRC PO	-0.0318	0.1831	0.18584092660121992	0.9610	0.0462	0.1356	0.1432543193066094	0.9276
500	0.25	Vardi PO	-0.0328	0.1252	0.12942519074739664	0.9564	0.0489	0.0900	0.10242660787119721	0.8997
500	0.25	Wang PO	-0.0330	0.1447	0.14841526201843258	0.9585	0.0464	0.1609	0.1674567705409369	0.9054
500	0.25	QS Cox	0.0063	0.0926	0.09281406143467702	0.9795	3e-04	0.0764	0.07640058900296515	0.9730
500	0.25	HQ Cox	0.0000	0.0813	0.0813	0.9425	0.0011	0.0632	0.06320957205993409	0.9535
500	0.5	LTRC PO	-0.0320	0.1899	0.19257728318781528	0.9615	0.0472	0.1416	0.14925950555994752	0.9341
500	0.5	Vardi PO	-0.0317	0.1293	0.13312918538021631	0.9559	0.0497	0.0931	0.10553530215051266	0.9013
500	0.5	Wang PO	-0.0316	0.1496	0.15290101373110646	0.9615	0.0481	0.1564	0.1636293677797479	0.9139
500	0.5	QS Cox	0.0038	0.1264	0.12645710735265142	0.9585	0.0018	0.1015	0.10151595933645113	0.9605
500	0.5	HQ Cox	-6e-04	0.0985	0.0985018273942164	0.9475	0.0031	0.0763	0.07636294913110678	0.9485
1000	0.1	LTRC PO	-0.0428	0.1240	0.1311786568005634	0.9476	0.0446	0.0975	0.10721664982641456	0.9097
1000	0.1	Vardi PO	-0.0424	0.0971	0.10595362192959712	0.9384	0.0479	0.0673	0.08260568987666649	0.8482
1000	0.1	Wang PO	-0.0430	0.1028	0.11143087543405553	0.9417	0.0480	0.0736	0.08786899339357428	0.8658
1000	0.1	QS Cox	0.0059	0.0564	0.05670775961012743	0.9855	-0.0019	0.0443	0.044340726200638614	0.9900
1000	0.1	HQ Cox	8e-04	0.0553	0.055305786315719266	0.9315	-5e-04	0.0417	0.041702997494185	0.9520
1000	0.25	LTRC PO	-0.0423	0.1256	0.13253169432252798	0.9445	0.0452	0.0920	0.10250385358609694	0.9117
1000	0.25	Vardi PO	-0.0427	0.0979	0.10680683498727972	0.9359	0.0481	0.0681	0.08337397675534015	0.8552
1000	0.25	Wang PO	-0.0429	0.1043	0.11277810071108664	0.9427	0.0481	0.0749	0.08901471788417913	0.8688
1000	0.25	QS Cox	0.0059	0.0662	0.06646239538265228	0.9795	-0.0013	0.0527	0.05271603171711618	0.9785
1000	0.25	HQ Cox	0.0018	0.0591	0.059127404813673325	0.9365	-9e-04	0.0452	0.045208959289061275	0.9470
1000	0.5	LTRC PO	-0.0432	0.1304	0.13736957450614745	0.9465	0.0435	0.0956	0.10503147147403011	0.9218
1000	0.5	Vardi PO	-0.0427	0.1002	0.10891891479444697	0.9388	0.0475	0.0696	0.08426393059904101	0.8596
1000	0.5	Wang PO	-0.0422	0.1089	0.11679062462372568	0.9422	0.0473	0.0769	0.0902823349277144	0.8813
1000	0.5	QS Cox	0.0032	0.0920	0.09205563535167198	0.9560	-0.0015	0.0711	0.07111582102457932	0.9630
1000	0.5	HQ Cox	8e-04	0.0709	0.07090451325550441	0.9335	-9e-04	0.0538	0.05380752735445107	0.9495
