# Supplementary material for: Pseudo‐Observation Approach for Length‐Biased Cox Proportional Hazards Model
Source: Biom J. 2025 Oct 30;67(6):e70094. doi: 10.1002/bimj.70094 (PMC12576048; doi:10.1002/bimj.70094)
Supplement: Supplementary file 1 — Supporting Information [file BIMJ-67-e70094-s001.zip › code review round 2/results/scen2_balance/Table2.csv]

n	cen	Methods	bias_x1	SE_emp_x1	SE_sand_x1	RMSE_x1	CP_x1	bias_x2	SE_emp_x2	SE_sand_x2	RMSE_x2	CP_x2
250	0.1	LTRC PO	0.0042	0.2233	0.2250	0.22333949493987848	0.9555	-0.0011	0.1871	0.1874	0.1871032335369969	0.9590
250	0.1	Vardi PO	0.0024	0.1885	0.1910	0.18851527789545336	0.9560	0.0000	0.1610	0.1600	0.161	0.9555
250	0.1	Wang PO	0.0019	0.1920	0.1941	0.19200940081152276	0.9545	6e-04	0.1625	0.1623	0.1625011076885324	0.9530
250	0.1	QS Cox	0.0183	0.1291	0.1405	0.13039056714348626	0.9670	-0.0044	0.1036	0.1145	0.10369339419654465	0.9655
250	0.1	HQ Cox	0.0126	0.1260	0.1027	0.12662843282612324	0.8920	-0.0023	0.1004	0.0841	0.10042634116605066	0.9040
250	0.25	LTRC PO	0.0045	0.2296	0.2334	0.22964409419795667	0.9570	-0.0022	0.1950	0.1943	0.19501240986152651	0.9555
250	0.25	Vardi PO	0.0024	0.1916	0.1951	0.1916150307256714	0.9575	-5e-04	0.1657	0.1634	0.16570075437365997	0.9535
250	0.25	Wang PO	0.0015	0.1961	0.2008	0.19610573678503135	0.9555	0.0000	0.1692	0.1680	0.1692	0.9515
250	0.25	QS Cox	0.0215	0.1482	0.1527	0.1497514273721623	0.9635	-0.0033	0.1203	0.1253	0.12034525333389764	0.9585
250	0.25	HQ Cox	0.0130	0.1358	0.1118	0.13642081952546686	0.8905	-0.0019	0.1089	0.0919	0.10891657357812905	0.9025
250	0.5	LTRC PO	0.0124	0.2511	0.2562	0.25140598640446093	0.9580	-0.0055	0.2146	0.2123	0.21467046839283693	0.9505
250	0.5	Vardi PO	0.0075	0.2041	0.2067	0.20423775361083465	0.9549	-0.0026	0.1749	0.1731	0.1749193242612148	0.9544
250	0.5	Wang PO	0.0069	0.2135	0.2186	0.2136114697295068	0.9625	-0.0042	0.1819	0.1826	0.1819484817194142	0.9585
250	0.5	QS Cox	0.0168	0.1965	0.1858	0.19721686033399885	0.9360	-0.0058	0.1624	0.1535	0.16250353842301404	0.9400
250	0.5	HQ Cox	0.0147	0.1612	0.1367	0.16186886667917336	0.9060	-0.0035	0.1301	0.1127	0.13014707065470202	0.9120
500	0.1	LTRC PO	-0.0044	0.1521	0.1575	0.1521636290313819	0.9635	0.0046	0.1342	0.1311	0.1342788144124009	0.9530
500	0.1	Vardi PO	-0.0090	0.1270	0.1341	0.1273184982632139	0.9630	0.0044	0.1138	0.1122	0.11388502974491423	0.9540
500	0.1	Wang PO	-0.0093	0.1300	0.1366	0.13033222932183736	0.9585	0.0043	0.1163	0.1141	0.11637946554268068	0.9510
500	0.1	QS Cox	0.0104	0.0857	0.1002	0.08632873218112264	0.9770	5e-04	0.0695	0.0815	0.06950179853787959	0.9790
500	0.1	HQ Cox	0.0057	0.0837	0.0721	0.08389386151560792	0.9105	0.0016	0.0688	0.0589	0.06881860213634101	0.9065
500	0.25	LTRC PO	-0.0029	0.1562	0.1631	0.15622691829515167	0.9635	0.0053	0.1387	0.1356	0.1388012247784579	0.9520
500	0.25	Vardi PO	-0.0081	0.1320	0.1374	0.1322482892138874	0.9635	0.0048	0.1171	0.1149	0.11719833616566405	0.9510
500	0.25	Wang PO	-0.0081	0.1339	0.1411	0.13414477254071439	0.9605	0.0055	0.1205	0.1179	0.12062545336702366	0.9505
500	0.25	QS Cox	0.0123	0.1018	0.1088	0.10254038228912549	0.9625	0.0013	0.0810	0.0891	0.08101043142706994	0.9695
500	0.25	HQ Cox	0.0073	0.0912	0.0784	0.09149169361204328	0.9175	0.0029	0.0735	0.0643	0.07355718863578188	0.9130
500	0.5	LTRC PO	-0.0038	0.1708	0.1779	0.1708422664331049	0.9635	0.0034	0.1488	0.1475	0.14883883901724038	0.9550
500	0.5	Vardi PO	-0.0087	0.1378	0.1449	0.13807436402171114	0.9650	0.0038	0.1225	0.1213	0.12255892460363708	0.9500
500	0.5	Wang PO	-0.0083	0.1449	0.1528	0.14513752099302232	0.9610	0.0037	0.1285	0.1275	0.1285532574460873	0.9565
500	0.5	QS Cox	0.0073	0.1366	0.1324	0.13679491949630293	0.9375	-8e-04	0.1090	0.1088	0.10900293574028178	0.9515
500	0.5	HQ Cox	0.0049	0.1089	0.0957	0.10901018301057933	0.9175	0.0016	0.0862	0.0787	0.08621484790916238	0.9280
1000	0.1	LTRC PO	-0.0114	0.1053	0.1106	0.10591529634571203	0.9510	0.0034	0.0924	0.0928	0.09246253295254245	0.9580
1000	0.1	Vardi PO	-0.0149	0.0891	0.0953	0.09033725698735821	0.9585	0.0041	0.0815	0.0803	0.08160306366797757	0.9575
1000	0.1	Wang PO	-0.0152	0.0895	0.0966	0.09078155098917401	0.9560	0.0037	0.0822	0.0813	0.08228323036925568	0.9565
1000	0.1	QS Cox	0.0067	0.0613	0.0713	0.06166506304221216	0.9730	-0.0026	0.0514	0.0579	0.051465716744256075	0.9720
1000	0.1	HQ Cox	0.0036	0.0606	0.0508	0.060706836517809094	0.8965	-0.0014	0.0501	0.0414	0.05011955706109143	0.8895
1000	0.25	LTRC PO	-0.0104	0.1074	0.1144	0.10790236327347051	0.9575	0.0034	0.0958	0.0959	0.09586031504225302	0.9560
1000	0.25	Vardi PO	-0.0151	0.0954	0.0981	0.09658762860739464	0.9555	0.0045	0.0858	0.0825	0.08591792595262063	0.9530
1000	0.25	Wang PO	-0.0145	0.0916	0.0997	0.09274055207944365	0.9560	0.0040	0.0852	0.0839	0.0852938450299903	0.9530
1000	0.25	QS Cox	0.0074	0.0717	0.0774	0.07208085737558897	0.9590	-0.0014	0.0584	0.0632	0.0584167784116858	0.9670
1000	0.25	HQ Cox	0.0041	0.0653	0.0552	0.06542858702432752	0.9035	-7e-04	0.0540	0.0452	0.05400453684645393	0.8945
1000	0.5	LTRC PO	-0.0094	0.1172	0.1247	0.11757635816778812	0.9560	0.0046	0.1056	0.1040	0.1057001419109738	0.9530
1000	0.5	Vardi PO	-0.0141	0.0940	0.1023	0.09505161755593643	0.9584	0.0041	0.0877	0.0862	0.087795785775856	0.9554
1000	0.5	Wang PO	-0.0139	0.0996	0.1077	0.10056525244834817	0.9625	0.0037	0.0926	0.0906	0.09267389060571483	0.9510
1000	0.5	QS Cox	0.0039	0.0945	0.0941	0.09458044195286888	0.9520	-0.0020	0.0763	0.0771	0.07632620781880887	0.9535
1000	0.5	HQ Cox	0.0044	0.0778	0.0673	0.07792432226205115	0.9090	1e-04	0.0631	0.0552	0.06310007923925294	0.9125
