# Supplementary material for: Pseudo‐Observation Approach for Length‐Biased Cox Proportional Hazards Model
Source: Biom J. 2025 Oct 30;67(6):e70094. doi: 10.1002/bimj.70094 (PMC12576048; doi:10.1002/bimj.70094)
Supplement: Supplementary file 1 — Supporting Information [file BIMJ-67-e70094-s001.zip › code review round 2/results/scen3_balance/Table3.csv]

n	cen	Methods	bias_x1	SE_emp_x1	RMSE_x1	CP_x1	bias_x2	SE_emp_x2	RMSE_x2	CP_x2
250	0.1	LTRC PO	0.0272	0.1828	0.1848	0.9576	0.0068	0.1461	0.1463	0.9471
250	0.1	Vardi PO	0.0244	0.1596	0.1615	0.9517	0.0092	0.1172	0.1176	0.9558
250	0.1	Wang PO	0.0243	0.1628	0.1646	0.9561	0.0092	0.1220	0.1223	0.9545
250	0.1	QS Cox	0.0176	0.1344	0.1355	0.9610	-0.0057	0.1056	0.1058	0.9685
250	0.1	HQ Cox	0.0138	0.1322	0.1329	0.8705	-0.0037	0.1054	0.1055	0.8850
250	0.25	LTRC PO	0.0339	0.1997	0.2026	0.9621	0.0027	0.1599	0.1599	0.9499
250	0.25	Vardi PO	0.0286	0.1700	0.1724	0.9504	0.0065	0.1265	0.1267	0.9563
250	0.25	Wang PO	0.0288	0.1752	0.1776	0.9597	0.0042	0.1324	0.1325	0.9516
250	0.25	QS Cox	0.0196	0.1500	0.1513	0.9540	-0.0091	0.1210	0.1213	0.9605
250	0.25	HQ Cox	0.0137	0.1413	0.1420	0.8715	-0.0061	0.1136	0.1138	0.8835
250	0.5	LTRC PO	0.0530	0.2475	0.2531	0.9676	-0.0073	0.2036	0.2037	0.9496
250	0.5	Vardi PO	0.0370	0.2000	0.2034	0.9592	0.0043	0.1531	0.1532	0.9517
250	0.5	Wang PO	0.0398	0.2151	0.2188	0.9686	0.0031	0.1637	0.1637	0.9565
250	0.5	QS Cox	0.0128	0.1961	0.1965	0.9390	-0.0097	0.1610	0.1613	0.9445
250	0.5	HQ Cox	0.0133	0.1682	0.1687	0.8955	-0.0085	0.1370	0.1373	0.8955
500	0.1	LTRC PO	0.0186	0.1230	0.1244	0.9614	0.0141	0.1048	0.1057	0.9384
500	0.1	Vardi PO	0.0145	0.1072	0.1082	0.9559	0.0137	0.0887	0.0898	0.9404
500	0.1	Wang PO	0.0144	0.1087	0.1096	0.9579	0.0135	0.0909	0.0919	0.9364
500	0.1	QS Cox	0.0080	0.0897	0.0901	0.9725	-0.0026	0.0756	0.0756	0.9640
500	0.1	HQ Cox	0.0050	0.0892	0.0893	0.8830	-0.0015	0.0752	0.0752	0.8830
500	0.25	LTRC PO	0.0208	0.1335	0.1351	0.9616	0.0141	0.1149	0.1158	0.9339
500	0.25	Vardi PO	0.0164	0.1141	0.1153	0.9578	0.0136	0.0951	0.0961	0.9387
500	0.25	Wang PO	0.0164	0.1169	0.1180	0.9593	0.0141	0.0987	0.0997	0.9312
500	0.25	QS Cox	0.0106	0.1006	0.1012	0.9675	-0.0013	0.0860	0.0860	0.9550
500	0.25	HQ Cox	0.0060	0.0954	0.0956	0.8985	-0.0005	0.0815	0.0815	0.8830
500	0.5	LTRC PO	0.0276	0.1707	0.1729	0.9664	0.0169	0.1412	0.1422	0.9401
500	0.5	Vardi PO	0.0202	0.1377	0.1392	0.9510	0.0133	0.1100	0.1108	0.9410
500	0.5	Wang PO	0.0234	0.1448	0.1467	0.9639	0.0141	0.1181	0.1189	0.9352
500	0.5	QS Cox	0.0095	0.1322	0.1325	0.9470	-0.0053	0.1163	0.1164	0.9320
500	0.5	HQ Cox	0.0079	0.1141	0.1144	0.8990	-0.0011	0.0984	0.0984	0.8800
1000	0.1	LTRC PO	0.0065	0.0871	0.0873	0.9610	0.0138	0.0710	0.0723	0.9470
1000	0.1	Vardi PO	0.0041	0.0767	0.0768	0.9550	0.0157	0.0605	0.0625	0.9370
1000	0.1	Wang PO	0.0048	0.0780	0.0781	0.9515	0.0157	0.0619	0.0639	0.9400
1000	0.1	QS Cox	0.0045	0.0642	0.0644	0.9645	-0.0001	0.0528	0.0528	0.9695
1000	0.1	HQ Cox	0.0018	0.0645	0.0645	0.8770	0.0004	0.0526	0.0526	0.8755
1000	0.25	LTRC PO	0.0072	0.0932	0.0935	0.9620	0.0124	0.0765	0.0775	0.9490
1000	0.25	Vardi PO	0.0044	0.0818	0.0819	0.9614	0.0149	0.0648	0.0665	0.9379
1000	0.25	Wang PO	0.0058	0.0837	0.0839	0.9585	0.0147	0.0669	0.0685	0.9355
1000	0.25	QS Cox	0.0071	0.0719	0.0722	0.9635	-0.0012	0.0599	0.0599	0.9630
1000	0.25	HQ Cox	0.0027	0.0689	0.0690	0.8890	-0.0004	0.0566	0.0566	0.8805
1000	0.5	LTRC PO	0.0082	0.1172	0.1175	0.9585	0.0146	0.0940	0.0951	0.9448
1000	0.5	Vardi PO	0.0055	0.0963	0.0965	0.9513	0.0169	0.0749	0.0768	0.9448
1000	0.5	Wang PO	0.0080	0.1013	0.1016	0.9579	0.0173	0.0801	0.0819	0.9414
1000	0.5	QS Cox	0.0058	0.0944	0.0946	0.9575	0.0029	0.0799	0.0800	0.9385
1000	0.5	HQ Cox	0.0037	0.0824	0.0825	0.8925	0.0016	0.0672	0.0672	0.9030
