# Supplementary material for: Pseudo‐Observation Approach for Length‐Biased Cox Proportional Hazards Model
Source: Biom J. 2025 Oct 30;67(6):e70094. doi: 10.1002/bimj.70094 (PMC12576048; doi:10.1002/bimj.70094)
Supplement: Supplementary file 1 — Supporting Information [file BIMJ-67-e70094-s001.zip › code review round 2/results/Surv_estimate.csv]

cen	time	Bias_HQ_scen1	SE_HQ_scen1	Bias_Vardi_scen1	SE_Vardi_scen1	RE_scen1	Bias_HQ_scen2	SE_HQ_scen2	Bias_Vardi_scen2	SE_Vardi_scen2	RE_scen2	Bias_HQ_scen3	SE_HQ_scen3	Bias_Vardi_scen3	SE_Vardi_scen3	RE_scen3
0.1	0.5	-0.0777	0.0348	-0.1329	0.0344	2.5986	-0.0713	0.0279	-0.0877	0.0309	1.4757	-0.2299	0.0285	-0.2469	0.0284	1.1509
0.1	0.8	-0.2442	0.0244	-0.2871	0.0206	1.3756	-0.3216	0.0303	-0.3493	0.0344	1.1806	-0.5814	0.0063	-0.5843	0.0061	1.0100
0.1	1.6	-0.4076	0.0079	-0.3934	0.0094	0.9317	-0.7732	0.0132	-0.6877	0.0200	0.7915	-0.5983	0.0004	-0.5843	0.0061	0.9539
0.1	2.0	-0.4301	0.0046	-0.3934	0.0094	0.8370	-0.8326	0.0060	-0.6877	0.0200	0.6828	-0.5983	0.0004	-0.5843	0.0061	0.9539
0.25	0.5	0.0036	0.0358	-0.0515	0.0347	2.9705	0.0024	0.0288	-0.0143	0.0323	1.5017	0.0017	0.0303	-0.0155	0.0300	1.2335
0.25	0.8	-0.1627	0.0256	-0.2056	0.0209	1.5745	-0.2477	0.0320	-0.2757	0.0364	1.2398	-0.3495	0.0073	-0.3529	0.0071	1.0195
0.25	1.6	-0.3258	0.0090	-0.3120	0.0099	0.9173	-0.6992	0.0145	-0.6143	0.0214	0.7725	-0.3661	0.0009	-0.3529	0.0071	0.9296
0.25	2.0	-0.3482	0.0057	-0.3120	0.0099	0.8035	-0.7587	0.0071	-0.6143	0.0214	0.6563	-0.3661	0.0009	-0.3529	0.0071	0.9296
0.5	0.5	0.0708	0.0396	0.0153	0.0357	0.2290	0.0837	0.0309	0.0671	0.0338	0.7095	0.1932	0.0365	0.1750	0.0351	0.8240
0.5	0.8	-0.0951	0.0299	-0.1389	0.0224	1.9914	-0.1667	0.0369	-0.1948	0.0391	1.3543	-0.1571	0.0102	-0.1619	0.0092	1.0610
0.5	1.6	-0.2574	0.0125	-0.2454	0.0118	0.9089	-0.6170	0.0186	-0.5336	0.0248	0.7489	-0.1729	0.0030	-0.1619	0.0092	0.8794
0.5	2.0	-0.2794	0.0084	-0.2454	0.0118	0.7725	-0.6754	0.0098	-0.5336	0.0248	0.6254	-0.1729	0.0030	-0.1619	0.0092	0.8794
