# Supplementary material for: Pseudo‐Observation Approach for Length‐Biased Cox Proportional Hazards Model
Source: Biom J. 2025 Oct 30;67(6):e70094. doi: 10.1002/bimj.70094 (PMC12576048; doi:10.1002/bimj.70094)
Supplement: Supplementary file 1 — Supporting Information [file BIMJ-67-e70094-s001.zip › code review round 2/results/Table 1.R]

library(tidyr)
library(dplyr)
library(readr)
# -------------------------------------------------------------------------
## load the saved output for creating Table 1

source("./supplementary/simulation/myfunctions.R")
directory_path <- "./supplementary/results/scen1_balance"
file_name <- "Table1.csv"
path <- file.path(directory_path, file_name)


load(file.path(directory_path, "results_n50.Rdata"))
load(file.path(directory_path, "results_n100.Rdata"))
load(file.path(directory_path, "results_n250.Rdata"))
load(file.path(directory_path, "results_n500.Rdata"))
load(file.path(directory_path, "results_n1000.Rdata"))


# -------------------------------------------------------------------------

results_matrix <- bind_rows(results_n50, results_n100, results_n250, 
                            results_n500, results_n1000)

# -------------------------------------------------------------------------
##  Final Results 
# -------------------------------------------------------------------------

resBias_S1 <-  Bias(results_matrix)
resSE_S1 <- SE(results_matrix)
resCP_S1 <- coverageProb(results_matrix, numberOfCensoring = 3, numberOfsampSize= 5, nrep = 2000) 
reserror_S1 <- GEEerror(results_matrix)

# -------------------------------------------------------------------------
## Table 1
# -------------------------------------------------------------------------

results <- bind_cols(
  
  resBias_S1 %>%
    select(-id) %>%
    pivot_wider(
      names_from = cov,
      values_from = c(bias, SE_emp)
    ) %>%
    arrange(n, cen),
  
  resSE_S1 %>%
    select(1:6) %>%
    pivot_wider(
      names_from = cov,
      values_from = SE_sand
    ) %>%
    arrange(n, cen) %>%
    rename(
      SE_sand_x1 = x1,
      SE_sand_x2 = x2
    ) %>%
    select(SE_sand_x1, SE_sand_x2),
  
  resCP_S1 %>%
    select(-group, -NA_count) %>%
    pivot_wider(
      names_from = cov,
      values_from = CP
    ) %>%
    arrange(n, c_rate) %>%
    rename(
      CP_x1 = x1,
      CP_x2 = x2
    ) %>%
    select(CP_x1, CP_x2)
)


Table1 = results %>%
         mutate(RMSE_x1 = sqrt(as.numeric(bias_x1)^2 + as.numeric(SE_emp_x1)^2), 
                RMSE_x2 = sqrt(as.numeric(bias_x2)^2 + as.numeric(SE_emp_x2)^2))  %>%
         select(n, cen, Methods = key, bias_x1, SE_emp_x1, RMSE_x1, CP_x1,
                                       bias_x2, SE_emp_x2, RMSE_x2, CP_x2) %>%
         filter(n %in% c(250, 500, 1000)) %>%
         mutate(Methods = recode(Methods,
                           "Pseudo_LT" = "LTRC PO",
                           "Pseudo_V"  = "Vardi PO",
                           "Pseudo_W"  = "Wang PO",
                           "estCoxLB"  = "QS Cox",
                           "estCox_cp" = "HQ Cox"))
  
View(Table1)

# Outcome of the Table 1

# n = Sample size
# cen = Rate of censoring
# Methods = This includes pseudo approaches:
#   LTRC PO: Method that use pseudo-values calculated by the survival
#              function for left-truncated data.
#   Vardi PO: Method that use pseudo-values calculated by
#             Vardi's survival function.
#   Wang PO: Method that use pseudo-values calculated by
#             Wang's survival function.
#   Additionally, two Cox approaches are included:
#             QS Cox: Method proposed by Qin and Shen (2010).
#             HQ Cox:Method proposed by Huang and Qin (2012).
 
# bias_x1 = Emprical bias of the coefficient estimate for the first covariate X1
# SE_emp_x1 = Emprical estandard error of the coefficient estimate for the first covariate X1
# RMSE_x1 = Root Mean Square Error (RMSE) of the coefficient estimate for the first covariate X1
# CP_x1 = Coverage probability of the coefficient estimate for the first covariate X1

# bias_x2 = Emprical bias of the coefficient estimate for the second covariate X2
# SE_emp_x2 = Emprical estandard error of the coefficient estimate for the second covariate X2
# RMSE_x2 = Root Mean Square Error (RMSE) of the coefficient estimate for the second covariate X2
# CP_x2 = Coverage probability of the coefficient estimate for the second covariate X2
# 

write_csv(Table1, path)

# -------------------------------------------------------------------------
