# Supplementary material for: Pseudo‐Observation Approach for Length‐Biased Cox Proportional Hazards Model
Source: Biom J. 2025 Oct 30;67(6):e70094. doi: 10.1002/bimj.70094 (PMC12576048; doi:10.1002/bimj.70094)
Supplement: Supplementary file 1 — Supporting Information [file BIMJ-67-e70094-s001.zip › code review round 2/results/Table 2.R]

library(tidyr)
library(dplyr)
library(readr)
# -------------------------------------------------------------------------
## load the saved output for creating Table 2

source("./supplementary/simulation/myfunctions.R")
directory_path <- "./supplementary/results/scen2_balance"
file_name <- "Table2.csv"
path <- file.path(directory_path, file_name)

load(file.path(directory_path, "results_n50.Rdata"))
load(file.path(directory_path, "results_n100.Rdata"))
load(file.path(directory_path, "results_n250.Rdata"))
load(file.path(directory_path, "results_n500.Rdata"))
load(file.path(directory_path, "results_n1000.Rdata"))


# -------------------------------------------------------------------------

results_matrix <- bind_rows(results_n50, results_n100, results_n250, 
                            results_n500, results_n1000)

# -------------------------------------------------------------------------
##  Final Results 
# -------------------------------------------------------------------------

resBias_S2 <-  Bias(results_matrix)
resSE_S2 <- SE(results_matrix)
resCP_S2 <- coverageProb(results_matrix, numberOfCensoring = 3, numberOfsampSize= 5, nrep = 2000) 
reserror_S2 <- GEEerror(results_matrix)

# -------------------------------------------------------------------------
## Table 2
# -------------------------------------------------------------------------

results <- bind_cols(
  
  resBias_S2 %>%
    select(-id) %>%
    pivot_wider(
      names_from = cov,
      values_from = c(bias, SE_emp)
    ) %>%
    arrange(n, cen),
  
  resSE_S2 %>%
    select(1:6) %>%
    pivot_wider(
      names_from = cov,
      values_from = SE_sand
    ) %>%
    arrange(n, cen) %>%
    rename(
      SE_sand_x1 = x1,
      SE_sand_x2 = x2
    ) %>%
    select(SE_sand_x1, SE_sand_x2),
  
  resCP_S2 %>%
    select(-group, -NA_count) %>%
    pivot_wider(
      names_from = cov,
      values_from = CP
    ) %>%
    arrange(n, c_rate) %>%
    rename(
      CP_x1 = x1,
      CP_x2 = x2
    ) %>%
    select(CP_x1, CP_x2)
)


Table2 = results %>%
         mutate(RMSE_x1 = sqrt(as.numeric(bias_x1)^2 + as.numeric(SE_emp_x1)^2), 
                RMSE_x2 = sqrt(as.numeric(bias_x2)^2 + as.numeric(SE_emp_x2)^2))  %>%
         select(n, cen, Methods = key, bias_x1, SE_emp_x1,SE_sand_x1, RMSE_x1, CP_x1,
                                       bias_x2, SE_emp_x2,SE_sand_x2, RMSE_x2, CP_x2) %>%
         filter(n %in% c(250, 500, 1000)) %>%
         mutate(Methods = recode(Methods,
                          "Pseudo_LT" = "LTRC PO",
                          "Pseudo_V"  = "Vardi PO",
                          "Pseudo_W"  = "Wang PO",
                          "estCoxLB"  = "QS Cox",
                          "estCox_cp" = "HQ Cox"))
  
View(Table2)


write_csv(Table2, path)

# -------------------------------------------------------------------------
