# Supplementary material for: Pseudo‐Observation Approach for Length‐Biased Cox Proportional Hazards Model
Source: Biom J. 2025 Oct 30;67(6):e70094. doi: 10.1002/bimj.70094 (PMC12576048; doi:10.1002/bimj.70094)
Supplement: Supplementary file 1 — Supporting Information [file BIMJ-67-e70094-s001.zip › code review round 2/results/Table 4 - Surv_estimate.R]

library(tidyr)
library(dplyr)
library(readr)
# -------------------------------------------------------------------------

source("./supplementary/simulation/myfunctions.R")
directory_path <- "./supplementary/results/scen1_balance/"

load(file.path(directory_path, "results_n500.Rdata"))

Surv_estimate1 <- surv(results_n500) %>%
                filter(time %in% c(0.5, 0.8, 1.2, 1.6, 2)) %>%
                mutate(RE_scen1 = (survbias_V^2 + survSE_Pseudo_V^2)/(survbias_cp^2 + survSE_estCox_cp^2)) %>%
                select(cen, time, Bias_HQ_scen1 = survbias_cp, SE_HQ_scen1 = survSE_estCox_cp,
                       Bias_Vardi_scen1 = survbias_V, SE_Vardi_scen1 = survSE_Pseudo_V,
                       RE_scen1) 

# -------------------------------------------------------------------------

directory_path <- "./supplementary/results/scen2_balance/"

load(file.path(directory_path, "results_n500.Rdata"))

Surv_estimate2 <- surv(results_n500) %>%
  filter(time %in% c(0.5, 0.8, 1.2, 1.6, 2)) %>%
  mutate(RE_scen2 = (survbias_V^2 + survSE_Pseudo_V^2)/(survbias_cp^2 + survSE_estCox_cp^2)) %>%
  select(Bias_HQ_scen2 = survbias_cp, SE_HQ_scen2 = survSE_estCox_cp,
         Bias_Vardi_scen2 = survbias_V, SE_Vardi_scen2 = survSE_Pseudo_V,
         RE_scen2) 

# -------------------------------------------------------------------------
directory_path <- "./supplementary/results/scen3_balance/"

load(file.path(directory_path, "results_n500.Rdata"))

Surv_estimate3 <- surv(results_n500) %>%
  filter(time %in% c(0.5, 0.8, 1.2, 1.6, 2)) %>%
  mutate(RE_scen3 = (survbias_V^2 + survSE_Pseudo_V^2)/(survbias_cp^2 + survSE_estCox_cp^2)) %>%
  select(Bias_HQ_scen3 = survbias_cp, SE_HQ_scen3 = survSE_estCox_cp,
         Bias_Vardi_scen3 = survbias_V, SE_Vardi_scen3 = survSE_Pseudo_V,
         RE_scen3) 
  

Surv_estimate <- bind_cols(Surv_estimate1, Surv_estimate2, Surv_estimate3)

View(Surv_estimate)

  
write_csv(Surv_estimate, "./supplementary/results/Surv_estimate.csv")
