# Supplementary material for: Pseudo‐Observation Approach for Length‐Biased Cox Proportional Hazards Model
Source: Biom J. 2025 Oct 30;67(6):e70094. doi: 10.1002/bimj.70094 (PMC12576048; doi:10.1002/bimj.70094)
Supplement: Supplementary file 1 — Supporting Information [file BIMJ-67-e70094-s001.zip › code review round 2/simulation/code_sim_for_scenario 1.R]

## -------------------------------------------------------------------------
##  R code to assess the performance of the pseudo-value approach
##  for estimating coefficients in the Cox proportional hazard model 
##  under length-biased right-censored data. See the paper "Pseudo-
##  Value Approach for Length-Biased Cox Proportional Hazard Model"
# -------------------------------------------------------------------------
## Parallel Processing
## Scenario I 
# -------------------------------------------------------------------------
## considering different type function for baseline hazard function : haz0 = 2, 2*t, 24*t^2
## considering Weibull distribution with parameters 
## (shape,scale) = (1, 0.5), (2, 1), and (3, 1/2) gives haz0 = 2, 2*t, 24*t^2  respectively.
## Note that in this case, the survival time, Ttilde, follow a Weibull(shape, scale*exp(X*log(HR)/(-shape))
# -------------------------------------------------------------------------

library(doParallel)
library(pbapply)    
library(dplyr)
library(readr)
library(prodlim)
library(CoxPhLb) # https://CRAN.R-project.org/package=CoxPhLb to
library(plac)    ## for sim.ltrc
library(rms)
library(tidyr)
library(geepack)
library(pec)
library(tibble)

# -------------------------------------------------------------------------
## shape:  this parameter is the shape parameter for the Weibull distribution which influences the baseline hazard function
## scale:  this parameter is the scale parameter for the Weibull distribution which influences the baseline hazard function
## HR1: Hazard ratio corresponding to the first covariate (exp(beta1))
## HR2: Hazard ratio corresponding to the second covariate (exp(beta2))
## cen: Censoring rate, representing the proportion of censored observations
## n : Sample size for the analysis

Tshape  = 1
Tscale  = 1/2
HR1    = 2
HR2    = 0.8
cen    = 0.1 
n      = 50

dep_censoring = FALSE
timepoints = seq( 0.40, 1.3, by = 0.1)

n_cores <- detectCores()-1
cl <- makeCluster(n_cores)
registerDoParallel(cl)

# -------------------------------------------------------------------------
## Call functions 
## setwd(".")
source("./supplementary/simulation/myfunctions.R")
# -------------------------------------------------------------------------

file_path <- "./supplementary/results/scen1_balance/"

# sessionInfo()
# -------------------------------------------------------------------------
nrep = 2000

# Set a seed for reproducibility
set.seed(12345)
seeds <- sample(1:10000, nrep)

clusterExport(cl, varlist = c("Tshape", "Tscale", "HR1", "HR2", "cen", "n", "nrep", "seeds", "dep_censoring", "timepoints"))

clusterEvalQ(cl, {
  source("./supplementary/simulation/myfunctions.R")  
})
# -------------------------------------------------------------------------
## Run simulations

# -------------------------------------------------------------------------
## for sample size n = 50

results1_1 <- Simulation_res(1:nrep, Tshape, Tscale, HR1, HR2, cen = 0.10,  n = 50, timepoints = seq( 0.40, 1.3, by = 0.1))
results1_2 <- Simulation_res(1:nrep, Tshape, Tscale, HR1, HR2, cen = 0.25,  n = 50, timepoints = seq( 0.40, 1.3, by = 0.1))
results1_3 <- Simulation_res(1:nrep, Tshape, Tscale, HR1, HR2, cen = 0.50,  n = 50, timepoints = seq( 0.40, 1.3, by = 0.1))

results_n50 <- bind_rows(results1_1, results1_2, results1_3)
save(results_n50, file = file.path(file_path, "results_n50.Rdata"))


# -------------------------------------------------------------------------
## for sample size n = 100

results2_1 <- Simulation_res(1:nrep, Tshape, Tscale, HR1, HR2, cen = 0.10,  n = 100, timepoints = seq( 0.40, 1.3, by = 0.1))
results2_2 <- Simulation_res(1:nrep, Tshape, Tscale, HR1, HR2, cen = 0.25,  n = 100, timepoints = seq( 0.40, 1.3, by = 0.1))
results2_3 <- Simulation_res(1:nrep, Tshape, Tscale, HR1, HR2, cen = 0.50,  n = 100, timepoints = seq( 0.40, 1.3, by = 0.1))

results_n100 <- bind_rows(results2_1, results2_2, results2_3)
save(results_n100, file = file.path(file_path, "results_n100.Rdata"))

# -------------------------------------------------------------------------
## for sample size n = 250

results3_1 <- Simulation_res(1:nrep, Tshape, Tscale, HR1, HR2, cen = 0.1,  n = 250, timepoints = seq( 0.40, 1.3, by = 0.1))
results3_2 <- Simulation_res(1:nrep, Tshape, Tscale, HR1, HR2, cen = 0.25, n = 250, timepoints = seq( 0.40, 1.3, by = 0.1))
results3_3 <- Simulation_res(1:nrep, Tshape, Tscale, HR1, HR2, cen = 0.5,  n = 250, timepoints = seq( 0.40, 1.3, by = 0.1))

results_n250 <- bind_rows(results3_1, results3_2, results3_3)
save(results_n250, file = file.path(file_path, "results_n250.Rdata"))

# -------------------------------------------------------------------------
## for sample size n = 500

results4_1 <- Simulation_res(1:nrep, Tshape, Tscale, HR1, HR2, cen = 0.1,  n = 500, timepoints = seq( 0.40, 1.3, by = 0.1))
results4_2 <- Simulation_res(1:nrep, Tshape, Tscale, HR1, HR2, cen = 0.25, n = 500, timepoints = seq( 0.40, 1.3, by = 0.1))
results4_3 <- Simulation_res(1:nrep, Tshape, Tscale, HR1, HR2, cen = 0.5,  n = 500, timepoints = seq( 0.40, 1.3, by = 0.1))


results_n500 <- bind_rows(results4_1, results4_2, results4_3)
save(results_n500, file = file.path(file_path, "results_n500.Rdata"))


# -------------------------------------------------------------------------
## for sample size n = 1000

results5_1_part1 <- Simulation_res(1:(nrep/2), Tshape, Tscale, HR1, HR2, cen = 0.1,  n = 1000, timepoints = seq( 0.40, 1.3, by = 0.1))
results5_1_part2 <- Simulation_res((nrep/2+1) : nrep, Tshape, Tscale, HR1, HR2, cen = 0.1,  n = 1000, timepoints = seq( 0.40, 1.3, by = 0.1))
results5_1 <- bind_rows(results5_1_part1, results5_1_part2)
  
results5_2_part1 <- Simulation_res(1:(nrep/2), Tshape, Tscale, HR1, HR2, cen = 0.25, n = 1000, timepoints = seq( 0.40, 1.3, by = 0.1))
results5_2_part2 <- Simulation_res((nrep/2+1): nrep, Tshape, Tscale, HR1, HR2, cen = 0.25, n = 1000, timepoints = seq( 0.40, 1.3, by = 0.1))
results5_2 <- bind_rows(results5_2_part1, results5_2_part2)

results5_3_part1 <- Simulation_res(1:(nrep/2), Tshape, Tscale, HR1, HR2, cen = 0.5,  n = 1000, timepoints = seq( 0.40, 1.3, by = 0.1))
results5_3_part2 <- Simulation_res((nrep/2+1):nrep, Tshape, Tscale, HR1, HR2, cen = 0.5,  n = 1000, timepoints = seq( 0.40, 1.3, by = 0.1))
results5_3 <- bind_rows(results5_3_part1, results5_3_part2)


results_n1000 <- bind_rows(results5_1, results5_2, results5_3)
save(results_n1000, file = file.path(file_path, "results_n1000.Rdata"))
