# Supplementary material for: Pseudo‐Observation Approach for Length‐Biased Cox Proportional Hazards Model
Source: Biom J. 2025 Oct 30;67(6):e70094. doi: 10.1002/bimj.70094 (PMC12576048; doi:10.1002/bimj.70094)
Supplement: Supplementary file 1 — Supporting Information [file BIMJ-67-e70094-s001.zip › code review round 2/simulation/intermediate_simulation/Table1.csv]

n	cen	Methods	bias_x1	SE_emp_x1	RMSE_x1	CP_x1	bias_x2	SE_emp_x2	RMSE_x2	CP_x2
250	0.1	LTRC PO	-0.0170	0.2163	0.21696702514437533	1.0000	-0.0552	0.2116	0.21868150356168672	0.9000
250	0.1	Vardi PO	-0.0420	0.1512	0.156924950215063	0.9000	-0.0168	0.0994	0.10080972175341027	1.0000
250	0.1	Wang PO	-0.0558	0.1489	0.15901210645733865	1.0000	-0.0191	0.0973	0.09915694630231409	1.0000
250	0.1	QS Cox	-0.0339	0.1014	0.10691664977916208	1.0000	-0.0354	0.0561	0.06633528472841584	1.0000
250	0.1	HQ Cox	-0.0501	0.0892	0.10230664690038473	1.0000	-0.0392	0.0659	0.07667757168820619	1.0000
250	0.25	LTRC PO	-0.0151	0.2510	0.2514537929719892	1.0000	-0.0623	0.2105	0.21952571603345244	0.8000
250	0.25	Vardi PO	-0.0479	0.1538	0.16108646746390584	0.9000	-0.0226	0.0998	0.10232692705246259	1.0000
250	0.25	Wang PO	-0.0611	0.1555	0.16707321748263546	0.9000	-0.0226	0.0995	0.1020343569588205	1.0000
250	0.25	QS Cox	-0.0985	0.0897	0.13322289593009154	1.0000	-0.0298	0.1245	0.12801675671567375	1.0000
250	0.25	HQ Cox	-0.0514	0.1030	0.11511281423021505	1.0000	-0.0226	0.0696	0.07317731889048681	1.0000
250	0.5	LTRC PO	1e-04	0.2494	0.24940002004811468	1.0000	-0.0566	0.2180	0.2252277957979432	1.0000
250	0.5	Vardi PO	-0.0532	0.1285	0.13907728067516995	1.0000	-0.0240	0.1126	0.11512931859435285	1.0000
250	0.5	Wang PO	-0.0685	0.1310	0.14782844787117264	1.0000	-0.0406	0.1361	0.14202665242833826	0.9000
250	0.5	QS Cox	-0.1084	0.1335	0.1719674678536612	1.0000	-0.0414	0.1137	0.1210026859206026	1.0000
250	0.5	HQ Cox	-0.0359	0.1088	0.11456984769126648	1.0000	-0.0334	0.0905	0.09646662635336638	1.0000
500	0.1	LTRC PO	0.0683	0.1531	0.1676439679797636	1.0000	0.0640	0.0643	0.09072204803684714	1.0000
500	0.1	Vardi PO	-0.0052	0.0850	0.08515891027954739	1.0000	0.0243	0.0512	0.05667389169626522	1.0000
500	0.1	Wang PO	0.0166	0.1123	0.1135202625085055	1.0000	0.0165	0.0724	0.07425638019725982	1.0000
500	0.1	QS Cox	0.0191	0.0828	0.0849744079120296	1.0000	0.0082	0.0659	0.06640820732409511	1.0000
500	0.1	HQ Cox	0.0177	0.0900	0.09172398813832726	0.9000	6e-04	0.0643	0.06430279931698152	0.9000
500	0.25	LTRC PO	0.0691	0.1569	0.17144217684105625	1.0000	0.0850	0.0670	0.10823123393919151	0.9000
500	0.25	Vardi PO	-0.0010	0.0860	0.08600581375697808	1.0000	0.0286	0.0570	0.06377272144106758	1.0000
500	0.25	Wang PO	0.0224	0.1185	0.12059854891332648	1.0000	0.0258	0.0722	0.07667124624003448	0.9000
500	0.25	QS Cox	0.0130	0.1085	0.10927602664811711	0.9000	0.0149	0.0818	0.08314595600508783	1.0000
500	0.25	HQ Cox	0.0136	0.0852	0.08627861844049196	1.0000	0.0171	0.0722	0.07419737192111321	0.8000
500	0.5	LTRC PO	0.0683	0.1586	0.17268135394419398	1.0000	0.1121	0.0724	0.133447255498193	0.9000
500	0.5	Vardi PO	-0.0037	0.0835	0.08358193584740665	1.0000	0.0320	0.0608	0.06870691377146844	1.0000
500	0.5	Wang PO	0.0359	0.1203	0.12554242310868466	1.0000	0.0375	0.0871	0.09482963671764223	0.9000
500	0.5	QS Cox	0.0190	0.1492	0.15040492013228823	1.0000	0.0204	0.1076	0.10951675670873384	0.9000
500	0.5	HQ Cox	0.0264	0.0873	0.09120444068136156	1.0000	0.0420	0.0750	0.08595929269136642	0.9000
1000	0.1	LTRC PO	-0.0704	0.0988	0.12131611599453719	0.9000	0.0751	0.0870	0.11493045723392907	0.9000
1000	0.1	Vardi PO	-0.0386	0.1076	0.1143141286105965	0.9000	0.0947	0.0818	0.125137244655618	0.4000
1000	0.1	Wang PO	-0.0416	0.1095	0.1171358612893592	0.9000	0.0883	0.0815	0.12016297266629185	0.7000
1000	0.1	QS Cox	0.0291	0.0626	0.06903310799898843	1.0000	-0.0031	0.0350	0.0351370175171428	1.0000
1000	0.1	HQ Cox	0.0135	0.0602	0.06169513757177302	1.0000	0.0022	0.0391	0.03916184367467906	1.0000
1000	0.25	LTRC PO	-0.0727	0.0956	0.12010266441673974	0.9000	0.0723	0.0856	0.11204753455565188	0.8000
1000	0.25	Vardi PO	-0.0417	0.1054	0.11334923907993383	0.9000	0.0936	0.0856	0.12683974140623278	0.4000
1000	0.25	Wang PO	-0.0456	0.1067	0.11603555489590249	0.9000	0.0827	0.0827	0.11695546160825496	0.7000
1000	0.25	QS Cox	0.0403	0.0645	0.07605484862913081	1.0000	0.0064	0.0538	0.054179331852653924	1.0000
1000	0.25	HQ Cox	0.0197	0.0685	0.07127650384243044	0.9000	-0.0032	0.0450	0.045113634302724935	0.9000
1000	0.5	LTRC PO	-0.0684	0.0853	0.10933732208171189	1.0000	0.0693	0.1006	0.1221591175475658	0.8000
1000	0.5	Vardi PO	-0.0377	0.1038	0.11043427909847559	0.9000	0.0926	0.0808	0.12289589089957402	0.5000
1000	0.5	Wang PO	-0.0376	0.1008	0.10758438548413984	0.9000	0.0765	0.0775	0.10889674007976548	0.8000
1000	0.5	QS Cox	0.0356	0.1104	0.1159979310160315	1.0000	-0.0124	0.0818	0.08273451516749221	0.9000
1000	0.5	HQ Cox	0.0191	0.0881	0.09014665828526312	0.9000	-0.0047	0.0458	0.04604052562688658	1.0000
