# Supplementary material for: Pseudo‐Observation Approach for Length‐Biased Cox Proportional Hazards Model
Source: Biom J. 2025 Oct 30;67(6):e70094. doi: 10.1002/bimj.70094 (PMC12576048; doi:10.1002/bimj.70094)
Supplement: Supplementary file 1 — Supporting Information [file BIMJ-67-e70094-s001.zip › code review round 2/simulation/myfunctions.R]

## To determine the censoring parameter

generate.censor.parameter <- function( N = 1000000, Tshape, Tscale, HR1, HR2, cen) 
{
  set.seed(123)
  data <- tibble(
    x1 = rbinom(N, 1, 0.5),
    x2 = runif(N, -1, 1),
    #x2 = rnorm(N, -0.5, 0.5),
    w = runif(N,0, 100) 
  ) %>% 
    mutate(
      A = 100 - w,
      T = rweibull(N, shape = Tshape,  scale = Tscale * exp(-x1 * log(HR1) / Tshape - x2 * log(HR2) / Tshape)),
    )%>%
    filter(T>=A) %>%
    mutate(V = T - A)
  
  target_value <- 0.001
  
  find_tau <- function(tau){
    C_sim <- runif(nrow(data), min=0, max=tau)
    return(mean(data$V > C_sim)-target_value)
  } 
  
  #Adjust interval as needed
  tau = uniroot(function(tau) find_tau(tau) - cen,
                c(0, 1000000),tol = 0.001)$root 
  return(tau)
}
# -------------------------------------------------------------------------
LBdataGenerator = function(n, Tshape, Tscale, HR1, HR2, Cshape, Cscale, dep_censoring, gamma)
{
  
  out = c()
  Nfake = n +3000
  
  for( x1level in 0:1){
    nfake = 0
    outfake = c()
    
    while(!nfake == n/2){
      data = tibble(
        #x1= rbinom(Nfake, 1, 0.5),
        x1 = x1level,
        #x2= rnorm(Nfake, -0.5, 0.5),
        x2 = runif(Nfake, -1, 1),
        w = runif(Nfake,0, 100)
      ) %>%
        mutate(
          A = 100 - w,
          Ttilde = rweibull(Nfake, shape = Tshape,  scale = Tscale * exp(-x1 * log(HR1) / Tshape - x2 *log(HR2) / Tshape))
        )%>%
        filter(Ttilde>=A)
      
      ## gamma is the covariate depending censoring parameter
      if(dep_censoring){
        data = data %>%
          mutate(c =  pmax(runif(length(Ttilde), Cshape, Cscale)- gamma * (x1 == 1),0))
      } else {
        data = data %>%
          mutate(c = runif(length(Ttilde), Cshape, Cscale))
      }
      
      data = data  %>%
        mutate(
          y = pmin(Ttilde, A+c),
          cstatus = ifelse( Ttilde<= (A+c), 1, 0), 
          Vtilde = y - A,
          id = row_number()) 
      
      
      outfake = rbind(outfake, data) %>%
        mutate(id = row_number()) %>%
        filter (id <= (n/2))
      
      nfake = nrow(outfake) 
    }
    out =  bind_rows(out, outfake)
    
  }
  
  out = out %>%
    mutate(id = 1: n())
  
  return(out)
}

# -------------------------------------------------------------------------

generateLBData <- function( N, Tshape, Tscale, beta1, beta2, Cshape, Cscale) 
{
  out <- NULL
  Nfake <- N + 3000
  nfake <- 0
  
  while( nfake != N ){
    outfake <- tibble(
      x1 = rbinom(Nfake, 1, 0.5),
      #z2 = rnorm( Nfake, 1, 1),
      x2 = rnorm(Nfake, -0.5, 0.5)
    ) %>% 
      mutate(  
        Ttilde = rweibull( Nfake, shape = Tshape , scale = Tscale * exp( -x1 * beta1/Tshape - x2 * beta2/Tshape ) ),
        W = runif(Nfake, 0, 100),
        A = 100 - W
        #Ctime = (cens)*rweibull( Nfake, shape = Cshape, scale = Cscale ) + (cens == F)*1000,   
      )%>% 
      filter( W + Ttilde >= 100 ) %>% 
      mutate(Ctime = runif(length(Ttilde), Cshape, Cscale),
             V = Ttilde - A,
             cstatus = ifelse( V <= Ctime, 1, 0),   
             Vtilde = pmin(V,Ctime),
             y = A + Vtilde
      )
    
    out <- bind_rows(outfake,out) 
    out <- out %>% 
      mutate(id = row_number())%>%
      filter(id <= N) 
    #filter(lbsample == 1)
    
    nfake <- nrow(out)
    
  }
  out
}

# -------------------------------------------------------------------------
getMyData <- function(n, Tshape, Tscale, HR1, HR2, Cshape, Cscale, dep_censoring, gamma) {
  
  out <- NULL  
  Nfake <- n * 1000
  
  
  # Simulate subjects until data size is reached
  for( x1level in 0:1){
    
    nfake <- 0
    
    while(nfake != n/2 ){
      outfake <- tibble(
        x1 = x1level,
        x2=runif(Nfake,-1,1)
      ) %>% 
        mutate(  
          Ttilde = rweibull(Nfake, shape = Tshape , scale = Tscale * exp(-x1 * log(HR1) / Tshape - x2 * log(HR2) / Tshape) ),  
          A = 100 - runif(Nfake,0, 100)
        )%>% 
        filter(A < Ttilde) %>% 
        mutate(idfake = row_number()) %>% 
        filter(idfake <= n/2)
      nfake <- nrow(outfake)
    }
    
    if(dep_censoring){
      outfake = outfake %>%
        mutate(c = A + pmax(runif(n/2, Cshape, Cscale)- gamma * (x1 == 1),0))
    } else {
      outfake = outfake %>%
        mutate(
          c = A + runif(n/2, Cshape, Cscale))
    }
    
    outfake = outfake %>%
      mutate(
        y = pmin(Ttilde, c),
        cstatus = ifelse( Ttilde <= c, 1, 0),
        Vtilde = y - A
      )
    
    
    out = bind_rows(out, outfake)
  }
  out %>% 
    mutate( 
      id = 1:n()
    )
}

# -------------------------------------------------------------------------
Vardi<-function(data){
  a <- data$A
  y <- data$y
  delta <- data$cstatus
  vt=y-a
  ord=order(y)
  y=y[ord];a=a[ord];vt=vt[ord];delta=delta[ord]
  p=1/length(y)
  y_p=p/y
  pp=(delta+y_p*cumsum((!delta)/rev(cumsum(rev(y_p)))))/length(y)
  while(sum((p-pp)^2)> 0.000001){
    p=pp
    y_p=p/y
    pp=(delta+y_p*cumsum((!delta)/rev(cumsum(rev(y_p)))))/length(y)
  }
  round(pp,4)
  pu=pp/(y*sum(pp/y))
  yy=1-cumsum(pu)
  return(list(time=y,surv=yy))
}
# -------------------------------------------------------------------------
## Wang estimator

Wang <- function(data) {
  # Extract relevant columns from the data
  a <- data$A
  y <- data$y
  delta <- data$cstatus
  
  vt <- y - a
  ord <- order(y)
  y <- y[ord]
  a <- a[ord]
  vt <- vt[ord]
  delta <- delta[ord]
  
  # Identify unique event times
  yd <- y[delta == 1]
  ly <- which(!duplicated(yd))
  lyy <- which(delta == 1)[ly]
  
  kij <- sapply(1:length(y), function(x) {
    1 - delta[x] * 2 / sum((y[x] >= a & y[x] <= y) + delta * (y[x] >= vt & y[x] <= y))
  })
  
  # Compute the survival function
  surv <- cumprod(kij)
  
  return(list(time = y, surv = surv))
}
#---------------------

PredictSurvival <- function(surv.fun, timepoint)
{
  s_fun <- stepfun(surv.fun$time, c(1,surv.fun$surv))
  return(s_fun(timepoint))
}

#library(riskRegression)
##?predictCox
# -------------------------------------------------------------------------

getPseudoObs <- function(data, times, modelref, dep_censoring)
{
  if(!dep_censoring){
    #ymax <- max(data$y)
    #tindex = sapply(timepoints, function(x) max(which(x >= data$y)))
    Sfit <- prodlim(Hist(entry = A, time = y, event = cstatus ) ~ 1, data = data)
    Sfit_W <- Wang(data)
    Sfit_V <- Vardi(data)
    
    #tindex2 = sapply(timepoints,function(x) max(which(x >= Sfit$time)))
    ymax = max(data$y)
    
    pseudo_obs <- data %>%
      right_join(y = expand.grid(id = data$id, time = times), by = "id") %>% 
      mutate( 
        Shat   = predict  (Sfit, times = time, level.chaos = 2),
        Shat2  = PredictSurvival(Sfit, time),
        Shat_V = PredictSurvival(Sfit_V, time),
        Shat_W = PredictSurvival(Sfit_W, time)
      ) %>% 
      mutate(
        Shat = ifelse( is.na(Shat), predict( Sfit , times = ymax), Shat )
      ) %>%
      group_by(id) %>% 
      do({
        
        datai <- .
        
        Sfiti <- data %>%
          filter(id != datai$id[1]) %>%
          prodlim(Hist(entry = A, time = y , event = cstatus) ~ 1, data = .)
        
        Sfiti_V <- data %>%
          filter(id != datai$id[1]) %>%
          Vardi(.)
        
        Sfiti_W <- data %>%
          filter(id != datai$id[1]) %>%
          Wang(.)
        
        
        ymaxi <- max(subset(data, id != datai$id[1])$y)
        
        datai %>% 
          mutate(Shati   =  predict(Sfiti, times = time, level.chaos = 2),
                 Shati_V =  PredictSurvival(Sfiti_V, time),
                 Shati_W =  PredictSurvival(Sfiti_W, time)
          ) %>%
          mutate(Shati = ifelse(is.na(Shati), predict(Sfiti , times = ymaxi), Shati )) 
      }) %>% 
      ungroup() %>% 
      mutate(
        n = nrow(data)
      ) %>% 
      mutate(
        pseudo   = n * Shat   - (n-1) * Shati,
        pseudo_V = n * Shat_V - (n-1) * Shati_V,
        pseudo_W = n * Shat_W - (n-1) * Shati_W
      ) 
  }
  
  if(dep_censoring){
    
    x1level <- levels(factor(data$x1))
    
    data_total = c()
    
    for( i in as.numeric(levels(factor(data$x1)))){
      
      data_str = data %>%
        filter(x1 == i)
      
      
      Sfit_str <- prodlim(Hist(entry = A, time = y, event = cstatus ) ~ 1, data = data_str)
      Sfit_W_str <- Wang(data_str)
      Sfit_V_str <- Vardi(data_str)
      
      #tindex2 = sapply(timepoints,function(x) max(which(x >= Sfit$time)))
      ymax_str = max(data_str$y)
      
      df <- data_str %>%
        right_join(y = expand.grid(id = data_str$id, time = times), by = "id") %>% 
        mutate( 
          Shat   = predict  (Sfit_str, times = time, level.chaos = 2),
          Shat_V = PredictSurvival(Sfit_V_str, time),
          Shat_W = PredictSurvival(Sfit_W_str, time)
        ) %>% 
        mutate(
          Shat = ifelse(is.na(Shat), predict(Sfit_str , times = ymax_str), Shat )
        ) %>%
        group_by(time) %>%
        mutate(idfake = 1:n()) %>%
        group_by(idfake) %>%
        do({
          
          datai_str <- .
          data_str <- data_str %>%
            mutate(idfake = 1:n())
          
          Sfiti_str <- data_str  %>%
            filter(idfake != datai_str$idfake[1]) %>%
            prodlim(Hist(entry = A, time = y , event = cstatus) ~ 1, data = .)
          
          Sfiti_V_str <- data_str  %>%
            filter(idfake != datai_str$idfake[1]) %>%
            Vardi(.)
          
          Sfiti_W_str <- data_str  %>%
            filter(idfake != datai_str$idfake[1]) %>%
            Wang(.)
          
          
          ymaxi_str <- max(subset(data_str, idfake != datai_str$idfake[1])$y)
          
          datai_str %>% 
            mutate(Shati   =  predict(Sfiti_str, times = time, level.chaos = 2),
                   Shati_V =  PredictSurvival(Sfiti_V_str, time),
                   Shati_W =  PredictSurvival(Sfiti_W_str, time)
            ) %>%
            mutate(Shati = ifelse(is.na(Shati), predict(Sfiti_str , times = ymaxi_str), Shati)) 
        }) %>% 
        ungroup() %>%
        mutate(
          n = nrow(data_str)
        ) 
      
      data_total = bind_rows(data_total, df)
    }
    
    pseudo_obs <- data_total %>%
      mutate(
        pseudo   = n * Shat   - (n-1) * Shati,
        pseudo_V = n * Shat_V - (n-1) * Shati_V,
        pseudo_W = n * Shat_W - (n-1) * Shati_W
      ) 
  }
  return(pseudo_obs)
}

# -------------------------------------------------------------------------

predictSurvGEE <- function(model, newData, timepoints, modelref){
  
  modellink = "cloglog"
  modellinkinv <- make.link(modellink)$linkinv
  
  data.pred <- tibble(
    time  = timepoints,
    #timef <- relevel(factor(time), ref = modelref),
    times = time,
    x1 = newData$x1[1],
    x2 = newData$x2[1],
    pseudo = 1,
    pseudo_V = 1,
    pseudo_W = 1) %>% 
    mutate(pred = 1 - modellinkinv(model.matrix(formula(model), data = .) %*% model$beta) 
    )
  newData %>%
    tidyr:: expand(time, times = timepoints) %>% 
    right_join(data.pred %>% select(times, pred), by = "times") %>% 
    mutate( 
      predclean = ifelse( times <= time, pred, NA) 
    ) %>% 
    filter(times <= time |  time < min(times)) %>% 
    group_by(time) %>%
    summarise(pred = last(predclean))
}

# -------------------------------------------------------------------------

predsurvCox <- function(Coxfit, newdata, teval)
{
  cumulative_hazard <- basehaz(Coxfit, newdata[1,])%>%
    mutate(survival = exp(-hazard))
  
  ind <- sapply (teval, function (x) max(cumsum(cumulative_hazard$time <= x)))
  return(cumulative_hazard$survival[ind])
}

# -------------------------------------------------------------------------

getOutput <- function(data, dataPseudo, timepoints, Tshape, Tscale, HR1, HR2, evaltimes, cen)
{
  l = length(timepoints) + 1
  
  if(length(timepoints) == 1){
    
    geefit_LT <- dataPseudo %>%
      geese(1 - pseudo ~ x1 + x2, data = ., family = gaussian,
            scale.fix = TRUE, mean.link = "cloglog", corstr = "independence", maxit = 200)
    
    invalid_LT = geefit_LT$error | sum(abs(geefit_LT$beta[l : (l + 1)])>10)
    error_LT = ifelse(invalid_LT, 1, 0)
    
    
    ## Using Vardi estimator
    
    geefit_V <- dataPseudo %>%
      geese(1 - pseudo_V ~ x1 + x2, data = ., family = gaussian,
            scale.fix = TRUE, mean.link = "cloglog", corstr = "independence", maxit = 500)
    
    invalid_V = geefit_V$error | sum(abs(geefit_V$beta[l : (l + 1)])>10)
    error_V = ifelse(invalid_V, 1, 0)
    
    ## Using Wang estimator
    
    geefit_W <- dataPseudo %>%
      geese(1 - pseudo_W ~ x1 + x2, data = ., family = gaussian,
            scale.fix = TRUE, mean.link = "cloglog", corstr = "independence", maxit = 200)
    
    invalid_W = geefit_W$error | sum(abs(geefit_W$beta[l : (l + 1)])>10)
    error_W = ifelse(invalid_W, 1, 0)
    
  } else{
    geefit_LT <- dataPseudo %>%
      geese(1 - pseudo ~ factor(time) + x1 + x2, data = ., family = gaussian,
            scale.fix = TRUE, mean.link = "cloglog", corstr = "independence", maxit = 200)
    
    invalid_LT = geefit_LT$error | sum(abs(geefit_LT$beta[l : (l + 1)])>10)
    error_LT = ifelse(invalid_LT, 1, 0)
    
    ## Using Vardi estimator
    
    geefit_V <- dataPseudo %>%
      geese(1 - pseudo_V ~ factor(time) + x1 + x2, data = ., family = gaussian,
            scale.fix = TRUE, mean.link = "cloglog", corstr = "independence" , maxit = 200)
    
    invalid_V =  geefit_V$error | sum(abs(geefit_V$beta[l : (l + 1)])>10)
    error_V = ifelse(invalid_V, 1, 0)
    
    ## Using Wang estimator
    
    geefit_W <- dataPseudo %>%
      geese(1 - pseudo_W ~ factor(time) + x1 + x2, data = ., family = gaussian,
            scale.fix = TRUE, mean.link = "cloglog", corstr = "independence", maxit = 200)
    
    invalid_W = geefit_W$error | sum(abs(geefit_W$beta[l : (l + 1)])>10)
    error_W = ifelse(invalid_W, 1, 0)
    
  }
  
  ## Cox approaches
  
  CoxLbfit = tryCatch(coxphlb(Surv(A, y, cstatus) ~ x1 + x2, data = data,method = 'EE' ),
                      error = function(e)
                        return(NA)
  )
  if(sum(is.na(CoxLbfit))) {CoxLbfit$coefficients=NA; CoxLbfit$var= matrix(NA,2,2)}
  
  error_coxlb = ifelse(sum(is.na(CoxLbfit$coefficients)), 1, 0)
  
  Coxfit <- coxph(Surv(A, y, cstatus) ~ x1 + x2, data = data, x = TRUE, y = TRUE)
  error_cox = ifelse(is.null(Coxfit$coef), 1, 0)
  
  # cpl method
  cpdata <- data.frame(cbind(
    A       = c(data$A, (data$y-data$A)[data$cstatus == 1]),
    y       = c(data$y,  data$y[data$cstatus == 1]),
    cstatus = c(data$cstatus,  data$cstatus[data$cstatus == 1]),
    x1      = c(data$x1, data$x1[data$cstatus == 1]),
    x2      = c(data$x2, data$x2[data$cstatus == 1])))
  
  Coxfit_cp <- coxph( Surv( time = A, time2 = y, event = cstatus ) ~ x1 + x2,
                      data = cpdata, method = "breslow", x = TRUE, y = TRUE)
  error_cox_cp = ifelse(is.null(Coxfit_cp$coef), 1, 0)
  
  
  ## Survival estimate
  newData <- tibble(
    time   = evaltimes, #Points that the baseline is evaluated at
    x1     = 0,
    x2     = 0,
    typeEst = "Surv",
    cov     = NA
  )
  # #-----------
  SurvEst <- newData %>%
    mutate(
      Pseudo_LT  = predictSurvGEE(geefit_LT, newData, timepoints, modelref)$pred,
      Pseudo_V   = predictSurvGEE(geefit_V, newData, timepoints, modelref)$pred,
      Pseudo_W   = predictSurvGEE(geefit_W, newData, timepoints, modelref)$pred,
      estCox_cp  = sapply(evaltimes, function(t) {res=predsurvCox(Coxfit_cp, newData, teval=t)
      ifelse(length(res)== 0, NA, res) }),
      ## predsurvCox(Coxfit, newData, teval = evaltimes),
      estCoxLB   = NA,
      true       = as.vector(1 - pweibull(time, shape = Tshape, scale =  Tscale * exp( x1 * log(HR1)/-Tshape + x2 * log(HR2)/-Tshape )))
    )
  #-----------------------
  # Coefficient estimates
  CoeEst <- tibble(
    time = NA,
    x1 = NA,
    x2 = NA,
    typeEst = "coef",
    cov = c('x1', 'x2')
  ) %>%
    mutate(
      Pseudo_LT  = geefit_LT$beta[l : (l + 1)],
      Pseudo_V   = geefit_V$beta[l : (l + 1)],
      Pseudo_W   = geefit_W$beta[l : (l + 1)],
      estCox_cp  = Coxfit_cp$coefficients,
      estCoxLB   = c(CoxLbfit$coefficients),
      true       = c(log(HR1), log(HR2))
    )
  
  # Standard errors estimates
  SeEst <- tibble(
    time = NA,
    x1 = NA,
    x2 = NA,
    typeEst = "se",
    cov = c('x1', 'x2')
  ) %>%
    mutate(
      Pseudo_LT  = sqrt(diag(geefit_LT$vbeta[l : (l + 1), l : (l + 1)])),
      Pseudo_V   = sqrt(diag(geefit_V$vbeta[l : (l + 1), l : (l + 1)])),
      Pseudo_W   = sqrt(diag(geefit_W$vbeta[l : (l + 1), l : (l + 1)])),
      estCox_cp  = sqrt(diag(Coxfit_cp$var)),
      estCoxLB   = sqrt(diag(CoxLbfit$var)),
      true = NA
    )
  
  error_GEE <- tibble(
    time = NA,
    x1 = NA,
    x2 = NA,
    typeEst = "error",
    cov = NA
  ) %>%
    mutate(
      Pseudo_LT  = error_LT,
      Pseudo_V   = error_V,
      Pseudo_W   = error_W,
      estCox_cp  = error_cox_cp,
      estCoxLB   = error_coxlb,
      true = NA
    )
  
  censor_est <- tibble(
    time = NA,
    x1 = NA,
    x2 = NA,
    typeEst = "censoring",
    cov = NA
  ) %>% 
    mutate(
      Pseudo_LT  = 1 - mean(data$cstatus),
      Pseudo_V   = 1 - mean(data$cstatus),
      Pseudo_W   = 1 - mean(data$cstatus),
      estCox_cp  = 1 - mean(data$cstatus),
      estCoxLB   = 1 - mean(data$cstatus),
      true = cen
    )
  # Combine all results
  final_result <- bind_rows(SurvEst, CoeEst, SeEst, error_GEE, censor_est)
  
  return(final_result) 
}

# -------------------------------------------------------------------------

simulation_rep <- function(rep, data, n, Tshape, Tscale, HR1, HR2, cen, tau, timepoints = timepoints, modelref = NULL, evaltimes, dep_censoring) 
{
  
  ##  The 'timepoints' are our interest time
  # if(is.null(timepoints)){
  #   deathtimes <- subset(data, cstatus == 1)$y
  #   timepoints <- seq(min(deathtimes), max(deathtimes), length = 20)
  # }
  
  if(is.null(modelref)){
    modelref <- paste(timepoints[1])
  }
  
  dataPseudo <- getPseudoObs(data, times = timepoints, modelref, dep_censoring)
  
  ## result
  Outputs <- getOutput(data=data, dataPseudo = dataPseudo, timepoints = timepoints, Tshape = Tshape, Tscale = Tscale, HR1 = HR1, HR2 = HR2, evaltimes =evaltimes, cen =cen)
  
  return(Outputs)
}

# -------------------------------------------------------------------------
# Run the simulation in parallel  
Simulation_res <- function(range, Tshape, Tscale, HR1, HR2, cen, n, dep_censoring = FALSE, gamma = NULL, timepoints)
{
  
  n_cores <- detectCores()-1
  
  cl <- makeCluster(n_cores)
  registerDoParallel(cl)
  
  clusterExport(cl, "generate.censor.parameter")
  clusterExport(cl, "LBdataGenerator")
  clusterExport(cl, "getMyData")
  clusterExport(cl, "generateLBData")
  clusterExport(cl, "Vardi")
  clusterExport(cl, "Wang")
  clusterExport(cl, "PredictSurvival")
  clusterExport(cl, "predictSurvGEE")
  clusterExport(cl, "getPseudoObs")
  clusterExport(cl, "predsurvCox")
  clusterExport(cl, "getOutput")
  clusterExport(cl, "simulation_rep")
  clusterExport(cl, "seeds")
  clusterExport(cl, varlist = c("Tshape", "Tscale", "HR1", "HR2", "cen", "n", "dep_censoring", "gamma", "timepoints"))
  
  clusterEvalQ(cl, library(dplyr))
  clusterEvalQ(cl, library(CoxPhLb)) # https://CRAN.R-project.org/package=CoxPhLb to
  clusterEvalQ(cl, library(plac))    ## for sim.ltrc
  clusterEvalQ(cl, library(rms))
  clusterEvalQ(cl, library(prodlim)) ## for prodlim
  clusterEvalQ(cl, library(tidyr))
  clusterEvalQ(cl, library(geepack))
  clusterEvalQ(cl, library(pec))
  clusterEvalQ(cl, library(tibble))
  clusterEvalQ(cl, library(pbapply))
  
  
  results <- pblapply(range, function(rep) {
    
    #tryCatch({
    tau = generate.censor.parameter(N = 1000000, Tshape = Tshape, Tscale = Tscale,
                                    HR1 = HR1, HR2 = HR2, cen = cen)
    
    seed = seeds[rep]
    set.seed(seed)
    
    #df = LBdataGenerator(n = n, Tshape = Tshape, Tscale = Tscale, HR1=HR1, HR2=HR2, Cshape = 0, Cscale = tau, dep_censoring = dep_censoring, gamma = gamma)
    #df = generateLBData(N = n, Tshape= Tshape, Tscale = Tscale, beta1 = log(HR1), beta2 = log(HR2), Cshape = 0, Cscale = tau) 
    
    df=getMyData(n = n, Tshape= Tshape, Tscale = Tscale, HR1 = HR1, HR2 = HR2, Cshape = 0, Cscale= tau, dep_censoring = dep_censoring, gamma = gamma)
    
    data = df %>%
      select(id, x1, x2, A, y, cstatus, Vtilde, Ttilde) %>%
      arrange(y)
    
    modelref <- paste(timepoints[1])
    evaltimes <- seq( 0.40, 2, by = 0.1)
    
    Outputs <- simulation_rep(rep, data = data, n = n, Tshape = Tshape, Tscale = Tscale, HR1= HR1, HR2 = HR2, 
                              cen = cen, tau = tau, timepoints = timepoints, modelref = NULL, evaltimes = evaltimes, dep_censoring) 
    
    error = as.numeric(Outputs %>%
                         filter(typeEst == 'error') %>%
                         select(Pseudo_LT, Pseudo_V, Pseudo_W))
    
    
    Outputs = Outputs %>%
      group_by(typeEst, time, cov) %>%
      mutate(Pseudo_LT = ifelse(error[1]== 0, Pseudo_LT, ifelse(typeEst %in% c("coef", "se", "Surv"), NA, Pseudo_LT )),
             Pseudo_V = ifelse(error[2]== 0, Pseudo_V, ifelse(typeEst %in% c("coef", "se", "Surv"), NA, Pseudo_V)),
             Pseudo_W = ifelse(error[3]== 0, Pseudo_W, ifelse(typeEst %in% c("coef", "se", "Surv"), NA, Pseudo_W))
      )
    # return(Outputs)
    # 
    #  }, error = function(e) {
    #   message("Error occurred: ", rep, e$message)
    #   return(NULL) # or handle the error appropriately
    #  })
  }, cl =cl)
  
  stopCluster(cl)
  
  results_matrix <- cbind(n = n, cen = cen, do.call(rbind, results))
  
  return(results_matrix)
}

# -------------------------------------------------------------------------
## estimate bias
Bias <- function(repMat){
  repMat %>%
    gather("key", "estimate",Pseudo_LT,Pseudo_V,Pseudo_W, estCox_cp, estCoxLB) %>%
    filter(typeEst == "coef") %>%
    group_by(key, cov, n, cen) %>%
    summarise( 
      check_rep = n(),
      bias      = format(round(mean(estimate - true, na.rm = TRUE), 4), nsmall = 4),
      SE_emp    = format(round(sqrt(var(estimate,  na.rm = TRUE)), 4), nsmall = 4),
      NA_count = sum(is.na(estimate))
    ) %>%
    ungroup() %>% 
    mutate(id = row_number())
}

# -------------------------------------------------------------------------
## estimate the standard error 
SE <- function(repMat){
  repMat %>%
    gather("key", "estimate",Pseudo_LT,Pseudo_V,Pseudo_W, estCox_cp, estCoxLB) %>%
    filter(typeEst == "se") %>%
    group_by(key, cov, n, cen) %>%
    summarise( 
      check_rep = n(),
      SE_sand = format(round(mean(estimate, na.rm = TRUE), 4), nsmall = 4),
      NA_count = sum(is.na(estimate))
    ) %>%
    ungroup() %>% 
    mutate(id = row_number())
}


# -------------------------------------------------------------------------
## estimate coverage probability
coverageProb <- function(repMat, numberOfCensoring, numberOfsampSize, nrep){
  reshape_result <- repMat %>%
    gather("key", "estimate",Pseudo_LT,Pseudo_V,Pseudo_W, estCox_cp, estCoxLB) %>%
    filter(typeEst == "coef"  | typeEst == "se") %>%
    group_by(n, cen) %>%
    mutate(id = rep(1: (5*nrep), each = 4)) %>%
    group_by(id, typeEst) %>%
    mutate(group = row_number()) %>%
    ungroup()
  
  resCP_N1 <- reshape_result %>%
    select('id', 'group', 'typeEst', 'estimate') %>%
    pivot_wider(names_from = typeEst, values_from = estimate) %>%
    mutate(idfake = row_number()) %>%
    right_join(reshape_result %>% filter(typeEst == 'coef') %>%
                 mutate(idfake = row_number()) %>%
                 select('true', 'key', 'idfake'), by = 'idfake') %>%
    select(-'idfake') %>%
    mutate(lower   = coef - se * qnorm(0.975),
           upper   = coef + se * qnorm(0.975),
           counter = ifelse(true >= lower & true <= upper, 1, 0)) %>%
    group_by(key, group) %>%
    summarise(
      check_rep = n(),
      CP = format(round(mean(counter, na.rm = TRUE), 4), nsmall = 4),
      NA_count = sum(is.na(counter))
    ) %>%
    mutate(cov = ifelse(group %% 2 == 1, 'x1', 'x2'),
           c_rate = rep(rep(c(.1,.25,.5), times = c(2, ifelse(numberOfCensoring== 1, 0, 2), ifelse(numberOfCensoring== 3, 2, 0))), numberOfsampSize ),
           n = case_when(
             group %in% 1:(2 * numberOfCensoring) ~ 50,
             group %in% (2 * numberOfCensoring + 1):(4 * numberOfCensoring) ~ 100,
             group %in% (4 * numberOfCensoring + 1):(6 * numberOfCensoring) ~ 250,
             group %in% (6 * numberOfCensoring + 1):(8 * numberOfCensoring) ~ 500,
             TRUE ~ 1000  # Default case
           )
    ) %>%
    ungroup()
}

# -------------------------------------------------------------------------
## rate of error

GEEerror <- function(repMat){
  repMat %>%
    gather("key", "estimate",Pseudo_LT,Pseudo_V,Pseudo_W, estCox_cp, estCoxLB) %>%
    filter(typeEst == "error") %>%
    group_by(key, n, cen) %>%
    summarise( 
      check_rep = n(),
      error_rate = format(mean(estimate), nsmall = 4),
    ) %>%
    ungroup()
}

# -------------------------------------------------------------------------
## survival prediction

surv = function(repMat){
  res <- repMat %>%
    gather("key", "estimate", Pseudo_LT, Pseudo_V, Pseudo_W, estCox_cp) %>%
    filter(typeEst == "Surv") %>%
    group_by(key,n, time, cen) %>%
    summarise( 
      survmean = format(round(mean(estimate, na.rm = TRUE), 4), nsmall = 4),
      survSE   = sd(estimate, na.rm = TRUE),
    ) %>%
    pivot_wider(
      names_from = key,
      values_from = c(survmean, survSE) 
    ) 
  
  res %>%
    mutate(
      survbias_LT = as.numeric(survmean_Pseudo_LT) - repMat$true[1:length(time)],
      survbias_V  = as.numeric(survmean_Pseudo_V)  - repMat$true[1:length(time)],
      survbias_W  = as.numeric(survmean_Pseudo_W)  - repMat$true[1:length(time)],
      #survbias_estCoxLB = as.numeric(survmean_estCoxLB) - repMat$true[1:length(time)],
      survbias_cp = as.numeric(survmean_estCox_cp) - repMat$true[1:length(time)]
    ) %>%
    select( cen, time, 12: 15, 8:11 ) %>%
    arrange(n, cen) %>%
    ungroup()
}
